# Supplementary material for: The Impact of Perfluoroalkyl Groups on Phosphane Basicity
Source: Molecules. 2025 May 20;30(10):2220. doi: 10.3390/molecules30102220 (PMC12114529; doi:10.3390/molecules30102220)
Supplement: Supplementary file 1 [file molecules-30-02220-s001.zip]

Archive with 1 entries (1 files):
- molecules-3622960-supplementary.pdf
